# Supplementary material for: Candida albicans Modulates Murine and Human Beta Defensin-1 during Vaginitis
Source: J Fungi (Basel). 2021 Dec 28;8(1):20. doi: 10.3390/jof8010020 (PMC8778459; doi:10.3390/jof8010020)
Supplement: Supplementary file 1 [file jof-08-00020-s001.zip]

Archive with 1 entries (1 files):
- jof-1450666-supplementary.pdf
